# Supplementary material for: Identification of Pyroptosis-Related Gene Signatures and Construction of the Risk Model to Predict BCR in Prostate Cancer
Source: Front Mol Biosci. 2022 Jun 23;9:850758. doi: 10.3389/fmolb.2022.850758 (PMC9259891; doi:10.3389/fmolb.2022.850758)
Supplement: Supplementary file 1 [file Table2.XLSX]

## Sheet: Sheet1
	forward	reverse
IL7R	ATCGGGAAGGAGCCAATGAC	GCTGGATAAATTCACATGCGTCC
COL22A1	CCAAGGGTCACCTGGGAAAG	TAGACCTGGCTCTCCTGCTT
ZNF185	GGAGACACAGGCACCGTTTAT	ATCCGCACTGTTTGAGCCAG
SRD5A2	GGTACTTCTGGGCCTCTTCTG	TGAGTACACAAATGTCCTGTGGAA
CLDN1	CCAGTCAATGCCAGGTACGA	CAAAGTAGGGCACCTCCCAG
PTGS2	CGGTGAAACTCTGGCTAGACAG	GCAAACCGTAGATGCTCAGGGA
