# Supplementary material for: Identification of Pyroptosis-Related Gene Signatures and Construction of the Risk Model to Predict BCR in Prostate Cancer
Source: Front Mol Biosci. 2022 Jun 23;9:850758. doi: 10.3389/fmolb.2022.850758 (PMC9259891; doi:10.3389/fmolb.2022.850758)
Supplement: Supplementary file 2 [file Table3.XLS]

## Sheet: TABLE S2
id	HR	HR.95L	HR.95H	pvalue
CD40	0.700403	0.518491	0.946138	0.0202975
SERPINB1	0.73835	0.573347	0.950838	0.0187427
CTSB	0.764254	0.587122	0.994826	0.0456602
TP63	0.788085	0.661972	0.938224	0.00743576
GBP2	0.7855	0.645303	0.956156	0.0160875
ARHGAP23	0.678824	0.505313	0.911915	0.0101052
CX3CL1	0.750584	0.620309	0.90822	0.00318049
RUNX3	0.712771	0.527544	0.963032	0.0274328
ETS2	0.735239	0.581607	0.929454	0.0101205
WFDC2	0.670365	0.574014	0.782889	4.38061e-07
GSTP1	0.695374	0.567874	0.8515	0.000438919
HOXD10	0.710155	0.546977	0.922014	0.0101842
NAV2	0.629067	0.453966	0.871706	0.00535435
TRIM29	0.793716	0.681875	0.9239	0.00286935
ROR2	0.728488	0.590865	0.898164	0.00302366
ANXA2	0.763086	0.5834	0.998115	0.0484118
ABCC3	0.736307	0.558199	0.971246	0.0302764
GABRP	0.833546	0.720962	0.963711	0.0139226
IGFBP4	0.786745	0.62126	0.99631	0.0465198
SERPING1	0.634071	0.487994	0.823873	0.00064946
SLC16A5	0.679621	0.545648	0.84649	0.000565461
MUC4	0.646831	0.484309	0.863892	0.00316788
TMEM106A	0.777433	0.611867	0.987799	0.0393572
STOX2	0.551485	0.389485	0.780866	0.000796761
CFB	0.730642	0.620898	0.859784	0.000157304
WAS	0.738372	0.565069	0.964827	0.0262618
EHBP1L1	0.575222	0.440281	0.751521	5.03089e-05
CPA6	0.773243	0.606018	0.986612	0.0386049
EFEMP2	0.671613	0.506667	0.890257	0.00563342
APOL1	0.745831	0.593346	0.937503	0.0119716
DUOXA1	0.648921	0.503559	0.836244	0.000831629
NCOA7	0.787117	0.630722	0.982291	0.0341701
PDLIM1	0.678372	0.535407	0.859511	0.00131031
BIRC3	0.637217	0.504442	0.80494	0.000156769
KRT5	0.81384	0.731889	0.904967	0.000142387
CYP4B1	0.734776	0.598436	0.902178	0.00325046
ACACB	0.62428	0.460544	0.846229	0.00239932
TRIP6	0.563903	0.440166	0.722423	5.8313e-06
OXER1	0.58215	0.422477	0.802171	0.000941022
STOM	0.723948	0.563313	0.930391	0.0116153
CHST15	0.682977	0.525953	0.886879	0.00422848
DUSP5	0.800235	0.65804	0.973156	0.0255777
NGFR	0.789621	0.63242	0.985897	0.0370365
SNCAIP	0.687673	0.495284	0.954794	0.0253366
S100A16	0.783315	0.616914	0.9946	0.0450272
GPX3	0.664823	0.552378	0.800159	1.57278e-05
CLIC6	0.547422	0.43098	0.695324	7.8953e-07
AVPI1	0.637393	0.486201	0.835602	0.00111395
RARRES1	0.817946	0.698312	0.958077	0.0127458
SLC14A1	0.769159	0.656148	0.901634	0.0012076
IFITM2	0.773193	0.601882	0.993263	0.0441291
KRT15	0.766567	0.691543	0.84973	4.22277e-07
PRKCB	0.60573	0.433865	0.845675	0.00323508
FLRT3	0.835774	0.699734	0.998264	0.0478008
SCNN1A	0.724923	0.618866	0.849156	6.71843e-05
NTN4	0.723857	0.584167	0.896951	0.00313568
SCARA3	0.612306	0.469248	0.798977	0.000302729
COL17A1	0.813398	0.679609	0.973524	0.0242834
COL7A1	0.795817	0.650331	0.97385	0.0266086
CFTR	0.70469	0.545646	0.910091	0.00732168
GJA1	0.790937	0.648338	0.964899	0.0207649
CHST3	0.701802	0.562751	0.875211	0.00167187
MEIS2	0.745978	0.576246	0.965705	0.0260879
ANKRD35	0.702381	0.526934	0.936244	0.015986
SERPINF1	0.644758	0.524381	0.792768	3.1488e-05
MYOF	0.716809	0.584613	0.878899	0.00136938
CEBPD	0.792184	0.651495	0.963254	0.0195303
NTF4	0.712944	0.541835	0.938088	0.0156749
HLA-A	0.79836	0.659217	0.966873	0.0211809
MSN	0.732283	0.572088	0.937335	0.0133706
CPXM1	0.717768	0.567416	0.907961	0.00569108
LTF	0.885785	0.818957	0.958066	0.00244296
S100A6	0.682057	0.550973	0.844328	0.000441567
CXCL2	0.78072	0.659208	0.92463	0.00413338
RND3	0.603333	0.48523	0.750182	5.46593e-06
IL7R	0.830207	0.698992	0.986054	0.0340094
RARRES2	0.692211	0.565901	0.846712	0.00034531
TCEAL2	0.705796	0.595783	0.836124	5.5747e-05
EHD2	0.691011	0.533952	0.894268	0.00496344
ADCY5	0.62615	0.470506	0.833282	0.00132367
GGT6	0.753985	0.614073	0.925774	0.00700907
TNC	0.735847	0.595393	0.909434	0.00453325
ATP2B4	0.620108	0.495976	0.775308	2.75199e-05
SERPINB5	0.634236	0.488583	0.82331	0.000625146
PRICKLE2	0.53651	0.418995	0.686986	7.95913e-07
CLIP3	0.699163	0.564498	0.865953	0.00104379
TF	0.689936	0.541268	0.879437	0.00272169
EPAS1	0.651568	0.505525	0.839803	0.000938642
TGFBR3	0.54109	0.418736	0.699197	2.65554e-06
COL22A1	0.623813	0.492975	0.789377	8.5215e-05
PCDH7	0.659605	0.500771	0.868817	0.0030723
OLFM4	0.877953	0.805386	0.957057	0.00310514
FOXC1	0.63751	0.514135	0.790492	4.09044e-05
CCND2	0.763832	0.606157	0.962521	0.0223842
LGALS3BP	0.806923	0.67573	0.963588	0.0178038
TNS1	0.685159	0.56477	0.831212	0.000125508
TGFB1I1	0.693691	0.538979	0.892814	0.00450374
RAB34	0.627473	0.489183	0.804857	0.000243498
COL6A1	0.71796	0.571791	0.901495	0.00433337
CEACAM1	0.787246	0.648213	0.9561	0.015832
ARL4D	0.732107	0.567747	0.944049	0.0162252
HS3ST3A1	0.535327	0.416143	0.688646	1.15629e-06
SLC24A3	0.694789	0.535741	0.901055	0.00604185
PRDM8	0.702408	0.590784	0.835122	6.32098e-05
SMTN	0.598133	0.454338	0.787439	0.000248983
KRT14	0.785862	0.671189	0.920126	0.0027501
SLC2A5	0.735001	0.593841	0.909717	0.00466095
GSTM5	0.504797	0.384001	0.663591	9.64943e-07
CYP27A1	0.75648	0.640561	0.893378	0.00100726
ITGA5	0.679478	0.55636	0.829842	0.000151466
PTGDS	0.761924	0.670842	0.865371	2.83892e-05
RHOB	0.745919	0.587726	0.946691	0.0159334
AHNAK2	0.757972	0.609699	0.942304	0.0125943
MRGPRF	0.767088	0.60743	0.968712	0.0259509
LCN2	0.780106	0.696151	0.874184	1.91519e-05
CPAMD8	0.708826	0.549739	0.91395	0.00795837
FLNC	0.73449	0.632316	0.853174	5.39651e-05
PGM5	0.562555	0.466717	0.678073	1.57033e-09
TAGLN	0.700858	0.582167	0.843747	0.00017357
PLCH2	0.7231	0.587372	0.89019	0.00223846
SPON1	0.742608	0.609093	0.90539	0.0032524
COL4A6	0.544706	0.411305	0.721373	2.24816e-05
CLDN5	0.709931	0.544793	0.925126	0.01121
CAV1	0.579869	0.463279	0.7258	1.95317e-06
ZNF185	0.597864	0.469911	0.760657	2.83301e-05
FBLN1	0.569591	0.463743	0.699598	8.05989e-08
DSC3	0.70794	0.567139	0.883698	0.00226764
AHR	0.727454	0.574599	0.920973	0.00819289
EDNRA	0.773753	0.626789	0.955176	0.0170017
CSRP1	0.564324	0.44473	0.716079	2.49726e-06
KRT13	0.851006	0.751455	0.963745	0.0110302
OLFML3	0.662664	0.533492	0.823113	0.000199547
DES	0.722875	0.629156	0.830555	4.63709e-06
DPYSL3	0.669366	0.529306	0.846488	0.000804206
EFS	0.663999	0.535097	0.823953	0.000200485
FAM107A	0.554994	0.454515	0.677685	7.55786e-09
SERPINF2	0.735339	0.594407	0.909685	0.00462692
SYNM	0.613759	0.514402	0.732306	6.03474e-08
KCNMB1	0.652125	0.530201	0.802086	5.15841e-05
LIMS2	0.660195	0.532386	0.818686	0.000155402
MYH11	0.746049	0.653217	0.852074	1.55238e-05
TFCP2L1	0.69438	0.571886	0.843112	0.000230165
CES1	0.736246	0.595463	0.910312	0.00468704
ATOH8	0.712906	0.564217	0.90078	0.00457489
ANGPT1	0.588184	0.452747	0.764135	7.04871e-05
CYP3A5	0.683421	0.549352	0.85021	0.000634534
ACTA2	0.698271	0.579011	0.842095	0.000170919
PIGR	0.868768	0.786541	0.959593	0.00555433
GAS1	0.73728	0.575638	0.944312	0.0157901
SYNPO2	0.706371	0.595523	0.837852	6.57235e-05
TPM2	0.621949	0.515944	0.749735	6.32124e-07
FLNA	0.732958	0.627399	0.856276	9.01712e-05
C1S	0.736922	0.593093	0.915629	0.00585825
RASL12	0.644319	0.522902	0.79393	3.69032e-05
CTSS	1.26764	1.026	1.56619	0.0279604
ATF3	0.838969	0.705988	0.996999	0.0461417
HSPB6	0.677837	0.589027	0.780038	5.73485e-08
PTGS2	0.822149	0.701909	0.962986	0.015204
FOSL1	0.801804	0.650298	0.988608	0.0387164
MYL9	0.678559	0.578422	0.796031	1.93427e-06
AOC3	0.702578	0.576201	0.856674	0.000484893
HLA-H	0.782422	0.639597	0.957139	0.0170352
SORBS1	0.664217	0.547456	0.805882	3.35507e-05
MASP1	0.676957	0.533174	0.859515	0.00136149
EFEMP1	0.790304	0.63087	0.990031	0.0406463
PALLD	0.700739	0.575646	0.853016	0.000393341
PCP4L1	0.697042	0.554311	0.876525	0.0020196
AOX1	0.611247	0.502518	0.743501	8.40496e-07
PDK4	0.850845	0.726047	0.997094	0.0459416
LMOD1	0.737454	0.6172	0.881138	0.000798731
SMOC1	0.614961	0.501521	0.75406	2.96555e-06
MUC20	0.752031	0.608361	0.929629	0.00842496
EGR1	0.867343	0.755187	0.996156	0.0439587
CFD	0.710618	0.59476	0.849044	0.000168489
PTGIS	0.657516	0.547862	0.789118	6.66077e-06
SRD5A2	0.461463	0.37522	0.567529	2.36464e-13
HSPB8	0.68048	0.579501	0.799055	2.63873e-06
FOSB	0.892146	0.796959	0.998702	0.0474207
SCRN1	0.820043	0.685403	0.981132	0.0301487
TGFB3	0.675306	0.543493	0.839087	0.000394896
MYLK	0.639013	0.536381	0.761283	5.34992e-07
ISL1	0.694238	0.570769	0.844416	0.000259706
CRISPLD2	0.590868	0.480882	0.72601	5.53395e-07
DUSP1	0.75037	0.614014	0.917007	0.00500523
KCTD14	0.549004	0.429607	0.701583	1.64698e-06
PLEK	1.27998	1.05143	1.55822	0.0139065
ZFP36	0.809945	0.698206	0.939565	0.00538603
SNAI2	0.68419	0.551407	0.84895	0.000565812
ACTG2	0.685969	0.596995	0.788205	1.05117e-07
CNN1	0.702143	0.610672	0.807315	6.84949e-07
WFDC1	0.754597	0.649713	0.876414	0.000226351
KIAA1210	0.633202	0.529044	0.757866	6.24201e-07
SCNN1G	0.793514	0.665935	0.945534	0.0097038
FHL1	0.717076	0.604687	0.850354	0.000131452
PCP4	0.750543	0.659958	0.853561	1.2267e-05
GJB1	1.36928	1.11962	1.67462	0.00221283
DPT	0.624366	0.52856	0.737537	2.99088e-08
PROK1	0.745532	0.612313	0.907734	0.0034581
TMSB15A	1.24064	1.07177	1.43611	0.00387186
CLDN1	1.2038	1.0373	1.39702	0.0145981
NEXN	0.72867	0.61948	0.857107	0.00013261
ADAMTS1	0.802892	0.67345	0.957214	0.0143867
SELE	0.854798	0.731874	0.998368	0.0476376
C7	0.676115	0.579939	0.78824	5.74961e-07
CD177	0.852436	0.761274	0.954514	0.00566317
NEFH	0.874682	0.813825	0.94009	0.000273668
CCK	0.743815	0.627327	0.881933	0.000659889
SLPI	1.1469	1.02945	1.27776	0.012898
VSIG2	0.888769	0.797399	0.990609	0.033136
PI16	0.829382	0.709088	0.970084	0.0192913
PAGE4	0.62451	0.540466	0.721623	1.72426e-10
DLX1	1.23612	1.07551	1.42071	0.00283476
MSMB	0.820767	0.746033	0.902987	5.01382e-05
TFF3	0.905501	0.825898	0.992777	0.0344833
ANPEP	0.764554	0.696346	0.839443	1.79347e-08
RLN1	0.892716	0.827736	0.962798	0.00324891
RPPH1	1.11493	1.06833	1.16357	5.91089e-07
