# Supplementary material for: Identification of Pyroptosis-Related Gene Signatures and Construction of the Risk Model to Predict BCR in Prostate Cancer
Source: Front Mol Biosci. 2022 Jun 23;9:850758. doi: 10.3389/fmolb.2022.850758 (PMC9259891; doi:10.3389/fmolb.2022.850758)
Supplement: Supplementary file 3 [file Table1.XLSX]

## Sheet: Sheet1
id	coef
IL7R	-0.468576
COL22A1	-0.314263
ZNF185	-0.613983
PTGS2	0.21908
AOX1	-0.318528
SRD5A2	-0.688797
CLDN1	0.284931
RPPH1	0.218875
